# Supplementary material for: Biological Potentials and Phytochemical Constituents of Raw and Roasted Nigella arvensis and Nigella sativa
Source: Molecules. 2022 Jan 16;27(2):550. doi: 10.3390/molecules27020550 (PMC8779992; doi:10.3390/molecules27020550)
Supplement: Supplementary file 1 [file molecules-27-00550-s001.zip]

Archive with 1 entries (1 files):
- molecules-1529095-supplementary.pdf
